# Supplementary material for: The number of nephrons in different glomerular diseases
Source: PeerJ. 2019 Sep 4;7:e7640. doi: 10.7717/peerj.7640 (PMC6731770; doi:10.7717/peerj.7640)
Supplement: Supplemental Information 3 [file peerj-07-7640-s003.xls]

## Sheet: Sheet1
group_1_nephrotic_2_nephritic	Gender_M1_F0	Age_yrs	Urea_mg_dl	Creatinine_mg_dl	UricAcid_mg_dl	proteinuria_mg24h	eGFR_CKD_EPI_ml_min	KidneyLength_mm	Total_kidney_volume_kv3_ml	Kidney_parenchyma_volume_kv3_ml	Kidney_cortical_volume_ml	VglomNSG_mm3_x_micro	NglomNSG
1	0	41	62	2.5		3700	23.0941	98.5769	266.275	166.073	116.251	4.04587	300866
1	0	42	41	0.9		2000	78.8642	97.0638	163.774	68.0907	47.6635	3.79209	566431
1	1	48				2000	100.643	132.308	324.095	219.536	153.676	3.83413	1.15085e+06
1	1	56	46	1	5	10863	83.7638	123.547	237.837	137.831	96.4814	5.88852	433959
1	1	71	73	2	3.8	5200	32.6099	117.115	251.041	154.18	107.926	5.37382	411499
2	0	44	35	0.7	3.4	1140	105.374	96.3269	179.668	85.0857	59.56	3.01404	680763
2	1	50	32	1		2500	87.3697	112.269	252.148	139.132	97.3924	3.61363	760205
2	1	54				1000	96.4892	97.0769	195.412	89.1292	62.3905	4.47617	419297
2	0	78	145	1.2	3.3		43.2516	94.0769	194.024	100.867	70.6068	4.91566	392264
2	0	31	28	0.8		1000	98.2384	94.75	194.437	102.971	72.0798	2.02125	1.42521e+06
1	1	33	75	3.2	3.6	4020	24.1267	114.192	375.269	150	105
1	1	38	133	4	8.4	3179	17.786	107.577	241.997	149.581	104.707	3.20491	554904
1	0	42	92	0.9	3.3	9600	78.8642	99.4681	284.581	191.85	134.295	6.43244	513232
1	0	44	64	2.3	4.4	1920	25.0108	120.462	328.976	201.87	141.309
2	0	21	116	1.3		256	58.5959	105.423	206.332	113.231	79.2617	3.09584	971217
1	0	75	41	1.8	4.3		27.0558	96.9684	247.993	130.056	91.0393	6.48181	284781
1	1	59	116	2.2	6.3	250	31.6166	112.192	246.556	142.651	99.8557	3.45214	553930
2	0	34	57	0.5		400	126.275	114.269	248.635	156.551	109.586	4.65296	738567
1	0	33	136	3.8	7.2	810	14.7251	102.037	239.827	125.099	87.5695	2.72193	640747
2	0	41	27	0.6		1000	113.217	110.263	191.381	90.5897	63.4128	4.06247	475430
1	0	63	79	0.9	5.6	2184	68.0478	108.184	246.429	142.315	99.6205	3.55399	547552
2	1	33	56	1	4.3	500	98.4518	99.093	212.579	120.325	84.2274	5.08543	413318
2	1	26	41	1.2	5.7	405	82.9562	99.7	195.584	105.273	73.691	1.98187	483617
2	1	22	62	1.3	6.3	3450	77.4505	129.385	321.932	217.708	152.396	3.03419	496886
2	0	57	61	1.8	2.2	468	30.7025	94.0808	189.306	86.7667	60.7367	1.98296	528802
1	1	53	35	0.8	8.6	4620	101.989	112.769	293.612	183.349	128.344	4.90269	1.04143e+06
1	1	72	139	4.2	5.1	13275	13.2049	96.7184	199.603	99.1398	69.3979	10.2707	187589
2	1	34	37	1.2	7.9	598	78.4229	99.5184	189.496	84.6957	59.287	3.32744	588742
1	1	70	65	1.4	6.3	3750	50.5448	110.346	255.262	138.833	97.1833	4.08394	813748
1	1	42	83	2.8	5.4	5430	26.6166	96.1538	201.473	110.59	77.4132
1	1	54	25	1	7.6	7000	84.9489	118.538	258.585	163.166	114.217	3.49709	1.09751e+06
1	1	58	149	4.3		5000	7.00144	90.6538	178.387	84.9653	59.4757
1	1	37	51	0.9	6.1	336	108.728	106.346	254.485	155.592	108.915	7.59909	811613
1	1	56	91	2.8	5.3	2400	24.1236	98.8372	216.183	112.631	78.8418	4.32877	238136
2	1	29	21	1	4.9	220	101.257	108.474	303.433	157.152	110.007	4.17671	1.01744e+06
2	1	39	43	1	6.6	638	94.3885	105	280.927	171.089	119.762	3.97749	1.11513e+06
2	0	31	63	2.3	8.9	2548	27.4024	96.5769	212.744	121.745	85.2214	7.24369	180677
2	1	59	94	1.8	7.8	5373	40.2976	126.038	328.309	206.158	144.311	8.27013	823309
1	1	42	59	2	4	7390	39.978	107.834	307.638	187.113	130.979	6.78179	691298
2	1	52	58	1.7	7.1	2907	45.3572	102.623	216.432	117.507	82.2551	5.77109	309187
1	0	23	50	0.6	4.7	4780	128.477	116.192	366.141	240.338	168.236	2.84768	1.16854e+06
1	1	56	33	1		2000	83.7638	103.376	229.98	118.298	82.8086
2	1	58	59	1.7	7.2	1000	43.4853	106.544	243.817	137.686	96.3799
2	1	25	14	0.8	5.4	78	124.158	107.346	224.939	131.255	91.8785	4.55381	530909
2	0	61	50	1.2	4.8	920	48.7376	96.5	181.009	89.6867	62.7807	6.40842	261101
1	0	44	87	1.9	4.8	660	31.5097	101	209.874	115.959	81.1715	5.48968	204058
2	0	36	28	0.7	4.4	270	111.465	113.732	238.971	138.987	97.291
1	1	63	56	1	6.7	8245	79.7445	101.126	252.186	141.066	98.7464	6.79021	371893
1	1	52	58	1.8		2000	42.3287	95.143	224.503	127.181	89.0269
2	1	51	44	1.3	5.3	1520	63.176	99.8723	207.007	98.0446	68.6312	13.6274	153369
2	1	17	32	1	6.7	300	110.163	127.308	246.254	154.027	107.819	3.29247	710015
1	1	53	34	0.6	7.1	2525	114.79	112.269	304.621	200.342	140.239	8.36867	793385
1	1	23	59	2.7	9.7	4000	31.7843	124.962	304.263	196.011	137.208
1	1	44	88	1.6	5.7	3456	51.6279	140.154	331.201	228.528	159.97	16.2007	490151
2	0	72	210	4.6	11.2	1000	8.88714	116.692	218.384	128.469	89.9286	2.50392	769207
1	1	45	26	0.9	8.1	6440	102.786	112.264	253.848	148.634	104.044	6.3679	640116
1	1	51	66	1.3	7.9	5711	63.176	125.356	361.941	208.335	145.835	5.4879	442378
1	1	33	50	1.5	7.4	750	60.3016	123.538	310.332	189.199	132.44	13.5089	362299
2	1	37	98	6.8	5.5	4032	9.43012	110.769	353.127	218.722	153.105
